# Supplementary material for: Arachidonic acid‐derived dihydroxy fatty acids in neonatal cord blood relate symptoms of autism spectrum disorders and social adaptive functioning: Hamamatsu Birth Cohort for Mothers and Children (HBC Study)
Source: Psychiatry Clin Neurosci. 2024 Jul 23;78(9):546–57. doi: 10.1111/pcn.13710 (PMC11488600; doi:10.1111/pcn.13710)
Supplement: Supplementary file 1 — Table S1. Comparison of the characteristics of subset and HBC Study. [file PCN-78-546-s001.xlsx]

## Sheet: Table S1
Table S1. Comparison of the characteristics of subset and HBC Study.
	Subset	HBC Study	p
Maternal characteristics
Age (years)	32.3 (5.0)	31.4 (5.1)	0.038
BMI in late pregnancy	25.4 (3.7)	25.0 (3.5)	0.73
Delivery type (caesarean)	43 (22%)	284 (23%)	0.805
Gestational age (weeks)	39.1 (1.2)	38.9 (1.6)	0.408
Parity (primipara)	100 (50%)	625 (50%)	0.994
Child characteristics at birth
Birth weight (g)	2995 (395)	2942 (435)	0.161
Sex (boy)	106 (53%)	648 (52%)	0.752
Date are expressed as mean (Standard Deviation: SD) or N (%). HBC Study = the Hamamatsu Birth Cohort Study for Mothers and Children, BMI = Body Mass Index.
