# Supplementary material for: Arachidonic acid‐derived dihydroxy fatty acids in neonatal cord blood relate symptoms of autism spectrum disorders and social adaptive functioning: Hamamatsu Birth Cohort for Mothers and Children (HBC Study)
Source: Psychiatry Clin Neurosci. 2024 Jul 23;78(9):546–57. doi: 10.1111/pcn.13710 (PMC11488600; doi:10.1111/pcn.13710)
Supplement: Supplementary file 2 — Table S2. Correlation of VABS‐II with arachidonic acid‐derived metabolites separately based on sex. [file PCN-78-546-s002.xlsx]

## Sheet: Table S2
Table S2. Correlation of VABS-II with arachidonic acid-derived metabolites separately based on sex.
S2a	Boys: AA-derived
	5,6-EET				8,9-EET				11,12-EET				14,15-EET				Total EET				5,6-diHETrE				8,9-diHETrE				11,12-diHETrE				14,15-diHETrE				Total diHETrE				5,6-diHETrE / 5,6-EET				8,9-diHETrE / 8,9-EET				11,12-diHETrE / 11,12-EET
		n = 51				n = 42				n = 60				n = 31				n = 69				n = 53				n = 105				n = 105				n = 105				n = 105				n = 34				n = 42
	r	95% CI	p		r	95% CI	p		r	95% CI	p		r	95% CI	p		r	95% CI	p		r	95% CI	p		r	95% CI	p		r	95% CI	p		r	95% CI	p		r	95% CI	p		r	95% CI	p		r	95% CI	p		r
Communication	−0.007	−0.290 to 0.277	0.960		0.047	−0.270 to 0.354	0.769		−0.117	−0.367 to 0.148	0.372		−0.012	−0.374 to 0.354	0.950		−0.045	−0.285 to 0.201	0.714		0.019	−0.261 to 0.295	0.895		−0.103	−0.293 to 0.095	0.294		−0.141	−0.328 to 0.057	0.150		−0.019	−0.214 to 0.178	0.850		−0.100	−0.290 to 0.098	0.308		−0.059	−0.398 to 0.295	0.741		−0.050	−0.356 to 0.267	0.755		−0.028
Expressive Language	0.051	−0.236 to 0.329	0.724		0.122	−0.198 to 0.418	0.443		−0.020	−0.280 to 0.242	0.878		0.038	−0.331 to 0.396	0.841		0.036	−0.209 to 0.277	0.770		−0.086	−0.355 to 0.196	0.540		−0.144	−0.331 to 0.054	0.140		−0.176	−0.360 to 0.021	0.070		−0.070	−0.263 to 0.128	0.474		−0.167	−0.351 to 0.031	0.088		−0.119	−0.448 to 0.238	0.503		−0.182	−0.468 to 0.138	0.248		−0.100
Receptive Language	0.007	−0.277 to 0.290	0.959		−0.124	−0.420 to 0.196	0.435		−0.083	−0.337 to 0.182	0.528		0.055	−0.315 to 0.411	0.769		0.006	−0.238 to 0.249	0.963		0.121	−0.162 to 0.386	0.388		−0.083	−0.274 to 0.115	0.400		−0.034	−0.228 to 0.164	0.731		0.055	−0.143 to 0.248	0.579		0.006	−0.190 to 0.202	0.948		−0.152	0.474 to 0.206	0.39		0.146	−0.175 to 0.438	0.358		0.01
Writing	−0.030	−0.311 to 0.255	0.834		0.074	−0.244 to 0.377	0.643		−0.087	−0.340 to 0.178	0.508		−0.012	−0.374 to 0.353	0.949		−0.129	−0.361 to 0.118	0.289		0.110	−0.173 to 0.376	0.434		0.060	−0.138 to 0.254	0.539		0.014	−0.183 to 0.210	0.886		0.062	−0.136 to 0.255	0.528		0.042	−0.155 to 0.237	0.667		0.091	−0.265 to 0.425	0.609		−0.064	−0.369 to 0.253	0.686		0.1
Daily Living Skills	0.090	−0.198 to 0.364	0.531		0.211	−0.109 to 0.491	0.181		−0.040	−0.298 to 0.223	0.761		0.143	−0.233 to 0.482	0.443		−0.032	−0.273 to 0.213	0.794		0.246	−0.035 to 0.490	0.076		0.022	−0.175 to 0.217	0.825		−0.110	−0.300 to 0.088	0.262		−0.099	−0.290 to 0.099	0.312		−0.087	−0.279 to 0.111	0.374		0.03	−0.321 to 0.373	0.867		−0.147	−0.439 to 0.174	0.354		−0.132
Community	0.095	−0.194 to 0.368	0.509		0.246	−0.072 to 0.519	0.116		−0.119	−0.368 to 0.147	0.366		−0.052	−0.408 to 0.318	0.782		0.022	−0.223 to 0.264	0.860		0.242	−0.038 to 0.487	0.080		−0.029	−0.224 to 0.169	0.772		−0.095	−0.286 to 0.103	0.331		−0.038	−0.232 to 0.160	0.701		−0.049	−0.243 to 0.148	0.615		0.003	−0.344 to 0.350	0.985		−0.230	−0.506 to 0.089	0.144		−0.092
Domestic	0.051	−0.236 to 0.330	0.722		0.04	−0.276 to 0.348	0.804		−0.086	−0.340 to 0.179	0.513		−0.031	−0.390 to 0.337	0.869		−0.005	−0.248 to 0.239	0.969		0.173	−0.110 to 0.430	0.215		−0.037	−0.231 to 0.161	0.708		−0.056	−0.249 to 0.142	0.569		−0.081	−0.273 to 0.117	0.408		−0.098	−0.288 to 0.101	0.320		−0.087	−0.422 to 0.268	0.623		0.011	−0.302 to 0.322	0.944		0.026
Personal	0.067	−0.221 to 0.343	0.643		0.162	−0.158 to 0.451	0.306		0.066	−0.199 to 0.321	0.617		0.228	−0.148 to 0.547	0.217		−0.011	−0.253 to 0.233	0.930		0.218	−0.064 to 0.468	0.117		0.127	−0.071 to 0.316	0.193		−0.072	−0.265 to 0.126	0.462		−0.075	−0.267 to 0.123	0.444		−0.018	−0.214 to 0.179	0.854		0.109	−0.248 to 0.439	0.541		−0.046	−0.353 to 0.270	0.774		−0.164
Socialization	0.172	−0.117 to 0.434	0.227		0.135	−0.185 to 0.429	0.394		0.067	−0.197 to 0.323	0.610		0.120	−0.255 to 0.464	0.521		0.238	−0.006 to 0.455	0.049		0.154	−0.130 to 0.414	0.271		0.049	−0.149 to 0.243	0.619		−0.184	−0.367 to 0.012	0.059		−0.166	−0.351 to 0.031	0.089		−0.110	−0.300 to 0.088	0.263		−0.137	−0.462 to 0.221	0.541		0.002	−0.311 to 0.314	0.991		−0.220
Coping Skills	0.288	0.005 to 0.528	0.04		0.168	−0.152 to 0.457	0.287		0.153	−0.112 to 0.398	0.242		0.357	−0.008 to 0.638	0.049		0.227	−0.017 to 0.446	0.061		0.085	−0.198 to 0.354	0.547		0.035	−0.162 to 0.230	0.722		−0.194	−0.376 to 0.002	0.046		−0.186	−0.369 to 0.011	0.089		−0.125	−0.314 to 0.073	0.202		−0.359	−0.628 to 0.014	0.037		−0.060	−0.366 to 0.257	0.704		−0.265
Interpersonal	0.277	−0.007 to 0.520	0.049		0.165	−0.155 to 0.454	0.296		0.182	−0.083 to 0.423	0.165		0.004	−0.360 to 0.368	0.982		0.218	−0.027 to 0.438	0.072		0.082	−0.200 to 0.352	0.557		0.015	−0.182 to 0.210	0.881		−0.167	−0.352 to 0.030	0.087		−0.174	−0.358 to −0.023	0.075		−0.114	−0.303 to 0.085	0.246		−0.217	−0.525 to 0.141	0.218		−0.064	−0.369 to 0.253	0.685		−0.272
Play and Leisure	−0.076	−0.352 to 0.212	0.595		−0.003	−0.315 to 0.310	0.987		−0.115	−0.365 to 0.151	0.383		−0.037	−0.396 to 0.331	0.843		0.153	−0.093 to 0.383	0.208		0.250	−0.030 to 0.494	0.071		0.039	−0.158 to 0.234	0.690		−0.087	−0.278 to 0.112	0.377		−0.056	−0.249 to 0.142	0.569		−0.033	−0.228 to 0.164	0.736		0.193	−0.165 to 0.506	0.274		0.121	−0.199 to 0.418	0.445		−0.017
Motor	0.134	−0.155 to 0.402	0.348		0.197	−0.123 to 0.480	0.211		0.105	−0.161 to 0.356	0.426		0.153	−0.223 to 0.490	0.411		0.033	−0.212 to 0.274	0.789		0.224	−0.057 to 0.473	0.107		0.103	−0.095 to 0.293	0.295		−0.096	−0.287 to 0.102	0.325		−0.123	−0.312 to 0.075	0.210		−0.049	−0.243 to 0.149	0.619		0.068	−0.286 to 0.406	0.701		−0.186	−0.471 to 0.134	0.238		−0.172
Gross	0.059	−0.228 to 0.337	0.68		0.156	−0.164 to 0.447	0.323		−0.011	−0.271 to 0.251	0.936		0.085	−0.288 to 0.436	0.649		0.050	−0.196 to 0.290	0.686		0.264	−0.015 to 0.505	0.056		0.010	−0.187 to 0.206	0.918		−0.116	−0.306 to 0.082	0.235		−0.103	−0.293 to 0.095	0.293		−0.090	−0.281 to 0.108	0.359		0.095	−0.261 to 0.429	0.592		−0.143	−0.435 to 0.178	0.368		−0.079
Fine	0.165	−0.124 to 0.428	0.248		0.181	−0.140 to 0.467	0.252		0.142	−0.124 to 0.389	0.279		0.114	−0.261 to 0.459	0.541		0.032	−0.213 to 0.273	0.796		0.076	−0.206 to 0.347	0.586		0.111	−0.087 to 0.301	0.256		−0.058	−0.251 to 0.140	0.555		−0.093	−0.284 to 0.105	0.341		−0.012	−0.208 to 0.185	0.904		0.02	−0.330 to 0.365	0.911		−0.184	−0.469 to 0.137	0.244		−0.186
S2b	Girls: AA-derived
	5,6-EET				8,9-EET				11,12-EET				14,15-EET				Total EET				5,6-diHETrE				8,9-diHETrE				11,12-diHETrE				14,15-diHETrE				Total diHETrE				5,6-diHETrE / 5,6-EET				8,9-diHETrE / 8,9-EET				11,12-diHETrE / 11,12-EET
		n = 48				n = 52				n = 68				n = 36				n = 78				n = 65				n = 93				n = 94				n = 94				n = 94				n = 42				n = 52
	r	95% CI	p		r	95% CI	p		r	95% CI	p		r	95% CI	p		r	95% CI	p		r	95% CI	p		r	95% CI	p		r	95% CI	p		r	95% CI	p		r	95% CI	p		r	95% CI	p		r	95% CI	p		r
Communication	0.246	−0.049 to 0.502	0.092		0.09	−0.195 to 0.362	0.524		0.013	−0.233 to 0.257	0.919		0.165	−0.183 to 0.476	0.337		0.146	−0.085 to 0.363	0.201		0.160	−0.094 to 0.395	0.203		−0.105	−0.308 to 0.106	0.314		−0.077	−0.281 to 0.133	0.459		−0.002	−0.210 to 0.206	0.985		−0.064	−0.269 to 0.147	0.542		−0.149	−0.441 to 0.172	0.347		−0.112	−0.381 to 0.174	0.428		−0.067
Expressive Language	0.109	−0.189 to 0.389	0.46		−0.001	−0.281 to 0.280	0.997		−0.001	−0.246 to 0.244	0.992		0.018	−0.321 to 0.353	0.917		0.095	−0.136 to 0.317	0.406		0.107	−0.148 to 0.348	0.398		−0.055	−0.262 to 0.156	0.598		−0.066	−0.271 to 0.144	0.527		0.023	−0.180 to 0.230	0.826		−0.022	−0.230 to 0.187	0.831		−0.058	−0.363 to 0.259	0.717		−0.016	−0.295 to 0.266	0.913		−0.017
Receptive Language	0.411	0.136 to 0.628	0.004*		0.221	−0.064 to 0.472	0.116		0.023	−0.223 to 0.267	0.852		0.302	−0.040 to 0.3580	0.074		0.226	−0.003 to 0.432	0.047		0.124	−0.131 to 0.363	0.326		−0.124	−0.325 to 0.088	0.237		−0.102	−0.304 to 0.108	0.326		−0.062	−0.267 to 0.148	0.552		−0.095	−0.297 to 0.116	0.365		−0.281	0.546 to 0.034	0.071		−0.190	−0.447 to 0.096	0.178		−0.100
Writing	0.031	−0.264 to 0.320	0.836		−0.068	−0.342 to 0.217	0.634		0.003	−0.242 to 0.248	0.981		0.043	−0.299 to 0.375	0.804		−0.036	−0.262 to 0.195	0.757		0.153	−0.101 to 0.389	0.223		−0.110	−0.312 to 0.102	0.296		−0.104	−0.306 to 0.107	0.318		−0.076	−0.280 to 0.135	0.466		−0.125	−0.325 to 0.086	0.230		0.034	−0.281 to 0.343	0.83		−0.012	−0.292 to 0.269	0.932		−0.082
Daily Living Skills	0.112	−0.186 to 0.391	0.448		−0.061	−0.336 to 0.224	0.669		0.024	−0.222 to 0.268	0.845		−0.004	−0.341 to 0.334	0.981		0.070	−0.161 to 0.294	0.541		0.037	−0.216 to 0.285	0.772		−0.199	−0.392 to 0.011	0.056		−0.044	−0.250 to 0.166	0.672		0.001	−0.208 to 0.209	0.996		−0.057	−0.262 to 0.154	0.588		−0.011	−0.323 to 0.302	0.943		−0.077	−0.350 to 0.208	0.586		−0.054
Community	0.078	−0.219 to 0.362	0.598		−0.031	−0.309 to 0.252	0.829		0.004	−0.241 to 0.249	0.973		0.036	−0.305 to 0.369	0.835		0.050	−0.180 to 0.276	0.661		−0.068	−0.313 to 0.186	0.591		−0.093	−0.296 to 0.119	0.377		−0.140	−0.339 to 0.070	0.177		−0.055	−0.260 to 0.155	0.600		−0.073	−0.278 to 0.137	0.482		−0.027	−0.337 to 0.288	0.864		−0.066	−0.340 to 0.219	0.642		−0.052
Domestic	0.12	−0.178 to 0.398	0.415		0.198	−0.088 to 0.453	0.16		0.045	−0.202 to 0.287	0.713		−0.028	−0.362 to 0.312	0.870		0.172	−0.060 to 0.385	0.133		0.004	−0.247 to 0.255	0.972		−0.230	−0.420 to 0.022	0.026		−0.104	−0.306 to 0.107	0.317		−0.094	−0.297 to 0.116	0.365		−0.140	−0.338 to 0.071	0.179		−0.056	−0.362 to 0.261	0.724		−0.259	−0.503 to 0.023	0.064		−0.076
Personal	0.017	−0.276 to 0.308	0.907		−0.135	−0.400 to 0.151	0.34		−0.031	−0.274 to 0.216	0.801		−0.088	−0.413 to 0.257	0.611		0.028	−0.203 to 0.255	0.810		0.127	−0.128 to 0.366	0.314		−0.201	−0.394 to 0.009	0.054		0.066	−0.144 to 0.271	0.525		0.084	−0.126 to 0.288	0.419		0.023	−0.186 to 0.231	0.824		0.045	−0.271 to 0.353	0.776		−0.015	−0.294 to 0.267	0.915		0.031
Socialization	0.045	−0.251 to 0.332	0.763		0.112	−0.174 to 0.381	0.429		−0.024	−0.268 to 0.222	0.845		0.0001	−0.337 to 0.338	0.999		0.157	−0.074 to 0.373	0.169		0.174	−0.080 to 0.407	0.165		−0.061	−0.267 to 0.150	0.561		−0.104	−0.306 to −0.107	0.319		−0.048	−0.254 to 0.162	0.648		−0.011	−0.218 to 0.198	0.920		0.051	−0.266 to 0.358	0.748		−0.089	−0.360 to 0.197	0.531		−0.044
Coping Skills	0.025	−0.269 to 0.315	0.864		0.096	−0.189 to 0.367	0.497		−0.056	−0.297 to 0.192	0.649		−0.048	−0.379 to 0.295	0.783		0.192	−0.038 to 0.403	0.092		0.111	−0.144 to 0.352	0.379		−0.091	−0.295 to 0.121	0.384		−0.199	−0.391 to −0.010	0.054		−0.060	−0.265 to 0.151	0.568		−0.077	−0.280 to 0.134	0.463		0.081	−0.238 to 0.383	0.611		−0.108	−0.377 to 0.178	0.445		−0.062
Interpersonal	0.075	−0.222 to 0.359	0.613		0.008	−0.274 to 0.287	0.958		−0.036	−0.278 to 0.211	0.774		−0.122	−0.442 to 0.224	0.477		0.141	−0.091 to 0.359	0.217		0.154	−0.101 to 0.390	0.221		−0.111	−0.313 to 0.101	0.290		−0.151	−0.349 to −0.059	0.146		−0.102	−0.304 to −0.109	0.327		−0.078	−0.282 to 0.132	0.453		−0.00008	−0.312 to 0.312	0.999		−0.003	−0.283 to 0.278	0.985		−0.054
Play and Leisure	−0.032	−0.321 to 0.262	0.827		0.084	−0.201 to 0.356	0.554		−0.061	−0.301 to 0.187	0.623		0.050	−0.292 to 0.381	0.772		0.030	−0.200 to 0.257	0.793		0.162	0.092 to 0.397	0.197		−0.050	−0.257 to 0.161	0.631		−0.024	−0.231 to 0.185	0.819		−0.038	−0.244 to 0.172	0.718		0.010	−0.199 to 0.218	0.926		0.08	−0.238 to 0.383	0.614		−0.061	−0.336 to 0.223	0.668		0.04
Motor	−0.101	−0.381 to 0.197	0.496		−0.084	−0.356 to 0.202	0.556		−0.089	−0.327 to 0.159	0.426		−0.085	−0.410 to 0.260	0.624		−0.031	−0.258 to 0.199	0.787		0.041	−0.212 to 0.289	0.745		−0.110	−0.312 to 0.102	0.294		0.016	−0.193 to 0.223	0.881		0.045	−0.165 to 0.251	0.668		−0.001	−0.209 to 0.208	0.993		0.196	−0.124 to 0.479	0.214		0.043	−0.241 to 0.320	0.763		0.114
Gross	−0.073	−0.357 to 0.224	0.624		−0.043	−0.320 to 0.240	0.761		−0.098	−0.335 to 0.151	0.426		−0.022	−0.356 to 0.318	0.901		0.088	−0.144 to 0.311	0.444		0.005	−0.246 to 0.256	0.968		−0.109	−0.312 to 0.103	0.297		0.033	−0.117 to 0.240	0.753		0.075	−0.135 to 0.280	0.470		0.013	−0.196 to 0.221	0.903		0.153	−0.167 to 0.444	0.334		0.036	−0.247 to 0.314	0.797		0.146
Fine	−0.019	−0.310 to 0.274	0.897		−0.085	−0.357 to 0.200	0.549		−0.073	−0.313 to 0.175	0.553		−0.120	−0.440 to 0.226	0.484		−0.093	−0.315 to 0.139	0.418		0.072	−0.182 to 0.317	0.568		−0.068	−0.274 to 0.144	0.517		0.025	−0.184 to 0.232	0.809		0.028	−0.182 to 0.235	0.791		0.017	−0.192 to 0.225	0.869		0.123	−0.197 to 0.419	0.439		0.061	−0.224 to 0.336	0.669		0.096
Asterisk indicate *p < 0.01, spearman rank correlation coefficient. 95% CI = 95% confidence interval, AA = arachidonic acid, EET = epoxy eicosatrienoic acid, diHETrE = dihydroxy eicosatrienoic acid, VABS-Ⅱ = Vineland Adaptive Behavior Scales, Second Edition, RRB = restricted interests and repetitive behavior.
[truncated: 8 more columns]
